# Supplementary material for: Barriers and facilitators for implementing the WHO Safe Childbirth Checklist (SCC) in Mozambique: A qualitative study using the Consolidated Framework for Implementation Research (CFIR)
Source: PLOS Glob Public Health. 2024 Sep 5;4(9):e0003174. doi: 10.1371/journal.pgph.0003174 (PMC11376584; doi:10.1371/journal.pgph.0003174)
Supplement: S1 Table — (XLSX) [file pgph.0003174.s003.xlsx]

## Sheet: Appendix D
APPENDIX D: Pilot FGD question guide
CFIR Domains	Constructs	Contsructs Description	Questions
			I. Opening Question
			Introduction of the investigators and participants.
			Q1. Do you have questions about the Checklist?
			II. Introduction Question
			To begin our conversation, we would like to learn
Characteristics of Individuals	Knowledge & Beliefs about the Intervention	Individuals’ attitudes toward and value placed on the intervention as well as familiarity with facts, truths, and principles related to the intervention.	Q1. What has been your experience using the childbirth practice guidelines in your clinics, if any?
			III. Transition Question
Inner Setting	Implementation Climate - Tension fro Change	The degree to which stakeholders perceive the current situation as intolerable or needing change.	Q1. What is your experience with the current childbirth practices?
or			a. What kinds of support did you have for the birth practices?
Characteristics of Individuals	Knowledge & Beliefs about the Intervention	Individuals’ attitudes toward and value placed on the intervention as well as familiarity with facts, truths, and principles related to the intervention.	b. What gaps, issues, or problems were related to the current childbirth practice?
			IV. Key Question
			Next, we will discuss some of your overall impressions of the WHO Safe Childbirth Checklist. We will use “Checklist” to refer to it in the following parts.
Intervention Characteristics	Complexity	Perceived difficulty of implementation, reflected by duration, scope, radicalness, disruptiveness, centrality, and intricacy and number of steps required to implement.	Q1. How complicated is the Checklist?
Intervention Characteristics	Relative Advantage	Stakeholders' perception of the advantage of implementing the intervention versus an alternative solution.	Q2. How does the Checklist compare to the current birth practices?
Inner Setting	Implementation Climate -Compatibility	The degree of tangible fit between meaning and values attached to the intervention by involved individuals, how those align with individuals’ own norms, values, and perceived risks and needs, and how the intervention fits with existing workflows and systems.	Q3. How well could the Checklist fit with existing work routines in your setting?
			a. Can you describe how the Checklist will be integrated into current processes?
			b. Will the Checklist replace or complement a current program or process?
Inner Setting	Culture	Norms, values, and basic assumptions of a given organization.	Q4. How do you think your workplace culture will affect the implementation of the Checklist?
			a. How do you feel if you are being asked to make new changes to your current birth process?
			b. How do you feel if you are being asked to set aside your original performance routines?
Outer Setting	External Policies & Incentives	A broad construct that includes external strategies to spread interventions including policy and regulations (governmental or other central entity), external mandates, recommendations and guidelines, pay-for-performance, collaboratives, and public or benchmark reporting.	Q5. What kind of local or national performance measures, policies, regulations, or guidelines would influence the decision to implement the intervention?
Inner Setting	Implementation Climate -Compatibility	The degree of tangible fit between meaning and values attached to the intervention by involved individuals, how those align with individuals’ own norms, values, and perceived risks and needs, and how the intervention fits with existing workflows and systems.	Q6. What are likely issues or complications that may arise from implementing the Checklist?
Inner Setting	Readiness for Implementation (Available Resources)	Tangible and immediate indicators of organizational commitment to its decision to implement an intervention. (The level of resources dedicated for implementation and on-going operations including money, training, education, physical space, and time.)	Q7. What kind of support would help implement the Checklist?
Intervention Characteristics	Adaptability	The degree to which an intervention can be adapted, tailored, refined, or reinvented to meet local needs.	Q8. What kinds of changes do you think you will make to the Checklist to make it work effectively in your setting?
			V. Ending Question
Inner Setting	Tension for Change	The degree to which stakeholders perceive the current situation as intolerable or needing change.	Q1. How do you think implementing the Checklist would meet the current needs of birth practices in your setting?
			Q2. Is there anything else you would like to add?
			Q3. Do you have any questions for us?

## Sheet: Appendix E
APPENDIX E: Codebook
Research Question:	Barriers and Facilitators of Implementing WHO Safe Childbirth Checklist in Mozambique
CFIR Domains	#	Constructs	Constructs Description	Example Quote	Notes (Inclusion and/or Exclusion Criteria)
Characteristics of Individuals	1	Knowledge & Beliefs	Individuals’ attitudes toward and value placed on the SCC as well as familiarity with facts, truths, and principles related to the child delivery.	Positive Belief: "I think I would feel very good, because there are so many things, there are so many norms that are formulated, that sometimes we are not consulted. Usually that instrument arrives, and we have to comply with it. They are orders, and we have to follow them. It would be very good if we really had the chance to participate. It would be very good." Negative Belief: "Whenever we get …	Include participants' familiarity with technical skills and knowledge related to the SCC, willingness to learn, read, and apply the SCC, and their positive/negative beliefs about the SCC implementation.
Intervention Characteristics	2	Complexity	The complexity of SCC content, reflected by its scope, nature, and the number of steps required to implement.	"I don't think it is complicated at all. It's just that it has basic aspects of everyday life in a maternity ward, or the day-to-day life of a midwife, or a nurse, so I don't think it's complicated. It's direct, it has very concrete aspects, I don't think it's complicated at all."	Include statements regarding the complexity of the SCC content. Exclude statements regarding the complexity and difficulties of the implementation process. Code difficulties of the material supplies under 'Available Resources' and code difficulties related to the implementation process under 'Compatibility'.
	3	Adaptability	The degree the SCC can be adapted, tailored, refined, or reinvented to meet local needs.	"Now, stopping to write it down and then doing it can be a bit tricky… My suggestion would be that it should be in a format like these HIV flowcharts, for example. You don't make us waste time even opening a document and looking for how to do it. Then nail it on the wall, because if it is a person that is in that sector and knows where the flowchart X, Y, Z is, the person looks, sees the explanat…	Include statements regarding the (in)ability to adapt the SCC to local context, and capture participants' suggestions for improvement in this code.
	4	Innovation Cost	The costs of the SCC implementation	"The list is produced, and then it is the health unit's responsibility to reproduce it. And that doesn't go very far, because we will see that the health unit doesn't have the capacity to reproduce the form itself…It is already difficult for the health unit to continue because they are not all able to multiply their own records."	Include statements related to the costs of producing, distributing, storing, and completing the SCC. Exclude statements about the adequacy of resources for SCC implementation and code them under 'Available Resources'.
	5	Relative Advantage	Participants' perception of the advantage of implementing the SCC versus an alternative or the current solution.	Low relative advantage: "I think that's exactly what my colleague was talking about here. It would be one more instrument. It would be a repetition of what we already do. It is as if it were All these flowcharts that we have, they already exist. And that is exactly what we do."	Include statements that demonstrate whether the SCC is better (or worse) than existing programs.
Inner Setting	6	Compatibility	How SCC aligns with participants’ own norms, values, and perceived risks and needs, and how SCC fits with existing workflows, processes, and systems in the clinics	"If it is to add, the formulation of the content is very good. But if it is to add another work, it gets complicated. It is complicated because we already have many instruments. If the list doesn't come to remove anything, it comes to add, it's another job."	Include statements that demonstrate the degree of fit the SCC has with participants' and organizational values and work processes. Specifically, when the participants mentioned their needs and priorities match with the SCC (facilitator) and the gap between current routines and SCC is too large to implement the SCC (barrier), code for Compatibility.
	7	Readiness for Implementation -Available Resources	The level of resources dedicated for SCC implementation and safe child birth.	"We have challenges because we are not able to offer what is, in fact, the humanized birth when it is desired, due to several factors. One of the factors is the lack of inputs within the maternity ward, which are the materials, the gloves, the complete delivery kit. Sometimes even some basic medicines needed for immediate intervention, the lack of sufficient human resources, lack of human resourc…	Include the statements related to the availability of the material resources, human resources, and training.
	8	Culture	Norms, values, and basic assumptions with the clinics.	"In order to reduce this problem or solve the problem, each sector, the head nurse in the delivery of the service has to do the exercise of every day for each team, make them see that there are guidelines. If there was a complication, call the nurse, try to find out if she consulted that protocol that is there, what she did, what difficulties she had, why she didn't consult? Because she has the g…	Include statements related to organizational culture for providing health services and accepting new changes to their current work routines.
Outer Setting	9	Partnerships and Connections	How clinics network with external entities, including referral networks, academic affiliations, professional organization networks, and funders.	"Yes, the ministry supports up to a certain point, but after that the provinces have to raise their own funds with partners and other stakeholders to ensure continuity, it has been a big challenge. Usually partners only support what is specific to their area, for example HIV, they support everything that is HIV related. Other areas that are supposedly not their area of action, they hardly support…	Include statements how external stakeholders, including the community, funders, and MoH, engage with clinics and providers, thereby influencing the implementation of the SCC.
	10	Policies and Laws	Legislation, profession group guidelines and recoomendations, or accredation standards that support/hinder the SCC.	"We basically do the monitoring of the activities, supervision, and we do this frequently, both scheduled supervisions ...(and) surprise visits. We do surprise visits to maternity hospitals, mainly to check if in fact they are doing their job well. And this we do a lot to check if everything is being done well. The partogram is being filled out well. If they follow up this woman when she arrives,…	Include statements how MoH guidelines, national policies, technical support, and high-level supervision impact the SCC implementation.
	11	Societal Pressure	How societal pressure influences the SCC implementation	“Because if we look at the media, they are against us. Just for someone to be born outside, we are already on television. But if I attend childbirth outside without gloves to help, I won't be on television. But if someone is born outside, even five meters from the hospital, we are going to be smeared with all of this. ‘Chamanculo is negligent, there was no emergency room.’ So, motivation factor.”	Include statements where birth attendants face societal pressure coming from pregnant women, the local community, and mass media.
